# Supplementary material for: NELF prevents transcriptional readthrough into DNA replication zones in cancer cells
Source: EMBO Rep. 2026 Feb 20;27(7):1720–58. doi: 10.1038/s44319-026-00700-z (PMC13076867; doi:10.1038/s44319-026-00700-z)
Supplement: Supplementary file 4 — Source data Fig. 1 [file 44319_2026_700_MOESM4_ESM.zip]

Archive with 100 entries (95 files):
- Figure 1 -revised/
- __MACOSX/._Figure 1 -revised
- Figure 1 -revised/1G - Western blot/
- __MACOSX/Figure 1 -revised/._1G - Western blot
- Figure 1 -revised/.DS_Store
- __MACOSX/Figure 1 -revised/._.DS_Store
- Figure 1 -revised/1D - Western  blot/
- __MACOSX/Figure 1 -revised/._1D - Western  blot
- Figure 1 -revised/1C - Western blot/
- __MACOSX/Figure 1 -revised/._1C - Western blot
- Figure 1 -revised/1E - Western blot/
- __MACOSX/Figure 1 -revised/._1E - Western blot
- Figure 1 -revised/1G - Western blot/.DS_Store
- __MACOSX/Figure 1 -revised/1G - Western blot/._.DS_Store
- Figure 1 -revised/1G - Western blot/NELFC(Chemiluminescence).jpg
- __MACOSX/Figure 1 -revised/1G - Western blot/._NELFC(Chemiluminescence).jpg
- Figure 1 -revised/1G - Western blot/P21(Ponceau S).jpg
- __MACOSX/Figure 1 -revised/1G - Western blot/._P21(Ponceau S).jpg
- Figure 1 -revised/1G - Western blot/P21(Chemiluminescence).jpg
- __MACOSX/Figure 1 -revised/1G - Western blot/._P21(Chemiluminescence).jpg
- Figure 1 -revised/1G - Western blot/Pol I(Ponceau S).jpg
- __MACOSX/Figure 1 -revised/1G - Western blot/._Pol I(Ponceau S).jpg
- Figure 1 -revised/1G - Western blot/P57(Ponceau S).jpg
- __MACOSX/Figure 1 -revised/1G - Western blot/._P57(Ponceau S).jpg
- Figure 1 -revised/1G - Western blot/NELFC(Ponceau S).jpg
- __MACOSX/Figure 1 -revised/1G - Western blot/._NELFC(Ponceau S).jpg
- Figure 1 -revised/1G - Western blot/P57(Chemiluminescence).jpg
- __MACOSX/Figure 1 -revised/1G - Western blot/._P57(Chemiluminescence).jpg
- Figure 1 -revised/1G - Western blot/Pol I(Chemiluminescence).jpg
- __MACOSX/Figure 1 -revised/1G - Western blot/._Pol I(Chemiluminescence).jpg
- Figure 1 -revised/1D - Western  blot/SPT4 H2AXp(Ponceau S).jpg
- __MACOSX/Figure 1 -revised/1D - Western  blot/._SPT4 H2AXp(Ponceau S).jpg
- Figure 1 -revised/1D - Western  blot/NELFA(Chemiluminescence).jpg
- __MACOSX/Figure 1 -revised/1D - Western  blot/._NELFA(Chemiluminescence).jpg
- Figure 1 -revised/1D - Western  blot/.DS_Store
- __MACOSX/Figure 1 -revised/1D - Western  blot/._.DS_Store
- Figure 1 -revised/1D - Western  blot/Pol II(Ponceau S).jpg
- __MACOSX/Figure 1 -revised/1D - Western  blot/._Pol II(Ponceau S).jpg
- Figure 1 -revised/1D - Western  blot/TUB(Ponceau S).jpg
- __MACOSX/Figure 1 -revised/1D - Western  blot/._TUB(Ponceau S).jpg
- Figure 1 -revised/1D - Western  blot/NELFC(Chemiluminescence).jpg
- __MACOSX/Figure 1 -revised/1D - Western  blot/._NELFC(Chemiluminescence).jpg
- Figure 1 -revised/1D - Western  blot/TUB(Chemiluminescence).jpg
- __MACOSX/Figure 1 -revised/1D - Western  blot/._TUB(Chemiluminescence).jpg
- Figure 1 -revised/1D - Western  blot/NELFB NELFE(Chemiluminescence).jpg
- __MACOSX/Figure 1 -revised/1D - Western  blot/._NELFB NELFE(Chemiluminescence).jpg
- Figure 1 -revised/1D - Western  blot/NELFC(Ponceau S).jpg
- __MACOSX/Figure 1 -revised/1D - Western  blot/._NELFC(Ponceau S).jpg
- Figure 1 -revised/1D - Western  blot/Pol II(Chemiluminescence).jpg
- __MACOSX/Figure 1 -revised/1D - Western  blot/._Pol II(Chemiluminescence).jpg
- Figure 1 -revised/1D - Western  blot/SPT4 H2AXp(Chemiluminescence).jpg
- __MACOSX/Figure 1 -revised/1D - Western  blot/._SPT4 H2AXp(Chemiluminescence).jpg
- Figure 1 -revised/1D - Western  blot/NELFB NELFE(Ponceau S).jpg
- __MACOSX/Figure 1 -revised/1D - Western  blot/._NELFB NELFE(Ponceau S).jpg
- Figure 1 -revised/1D - Western  blot/NELFA(Ponceau S).jpg
- __MACOSX/Figure 1 -revised/1D - Western  blot/._NELFA(Ponceau S).jpg
- Figure 1 -revised/1C - Western blot/SPT4(Chemiluminescence).jpg
- __MACOSX/Figure 1 -revised/1C - Western blot/._SPT4(Chemiluminescence).jpg
- Figure 1 -revised/1C - Western blot/Pol II(Ponceau S).jpg
- __MACOSX/Figure 1 -revised/1C - Western blot/._Pol II(Ponceau S).jpg
- Figure 1 -revised/1C - Western blot/TUB(Ponceau S).jpg
- __MACOSX/Figure 1 -revised/1C - Western blot/._TUB(Ponceau S).jpg
- Figure 1 -revised/1C - Western blot/NELFC(Chemiluminescence).jpg
- __MACOSX/Figure 1 -revised/1C - Western blot/._NELFC(Chemiluminescence).jpg
- Figure 1 -revised/1C - Western blot/TUB(Chemiluminescence).jpg
- __MACOSX/Figure 1 -revised/1C - Western blot/._TUB(Chemiluminescence).jpg
- Figure 1 -revised/1C - Western blot/SPT4(Ponceau S).jpg
- __MACOSX/Figure 1 -revised/1C - Western blot/._SPT4(Ponceau S).jpg
- Figure 1 -revised/1C - Western blot/NELFB NELFE(Chemiluminescence).jpg
- __MACOSX/Figure 1 -revised/1C - Western blot/._NELFB NELFE(Chemiluminescence).jpg
- Figure 1 -revised/1C - Western blot/NELFC(Ponceau S).jpg
- __MACOSX/Figure 1 -revised/1C - Western blot/._NELFC(Ponceau S).jpg
- Figure 1 -revised/1C - Western blot/NELFA_JUNB(Ponceau S).jpg
- __MACOSX/Figure 1 -revised/1C - Western blot/._NELFA_JUNB(Ponceau S).jpg
- Figure 1 -revised/1C - Western blot/NELFA_JUNB(Chemiluminescence).jpg
- __MACOSX/Figure 1 -revised/1C - Western blot/._NELFA_JUNB(Chemiluminescence).jpg
- Figure 1 -revised/1C - Western blot/Pol II(Chemiluminescence).jpg
- __MACOSX/Figure 1 -revised/1C - Western blot/._Pol II(Chemiluminescence).jpg
- Figure 1 -revised/1C - Western blot/NELFB NELFE(Ponceau S).jpg
- __MACOSX/Figure 1 -revised/1C - Western blot/._NELFB NELFE(Ponceau S).jpg
- Figure 1 -revised/1E - Western blot/NELFA(Chemiluminescence).jpg
- __MACOSX/Figure 1 -revised/1E - Western blot/._NELFA(Chemiluminescence).jpg
- Figure 1 -revised/1E - Western blot/Pol I_RPA196(Ponceau S).jpg
- __MACOSX/Figure 1 -revised/1E - Western blot/._Pol I_RPA196(Ponceau S).jpg
- Figure 1 -revised/1E - Western blot/Pol II(Ponceau S).jpg
- __MACOSX/Figure 1 -revised/1E - Western blot/._Pol II(Ponceau S).jpg
- Figure 1 -revised/1E - Western blot/Pol I_RPA196(Chemiluminescence).jpg
- __MACOSX/Figure 1 -revised/1E - Western blot/._Pol I_RPA196(Chemiluminescence).jpg
- Figure 1 -revised/1E - Western blot/NELFB_E(Ponceau S).jpg
- __MACOSX/Figure 1 -revised/1E - Western blot/._NELFB_E(Ponceau S).jpg
- Figure 1 -revised/1E - Western blot/NELFB_E(Chemiluminescence).jpg
- __MACOSX/Figure 1 -revised/1E - Western blot/._NELFB_E(Chemiluminescence).jpg
- Figure 1 -revised/1E - Western blot/NELFC(Chemiluminescence).jpg
- __MACOSX/Figure 1 -revised/1E - Western blot/._NELFC(Chemiluminescence).jpg
- Figure 1 -revised/1E - Western blot/NELFC(Ponceau S).jpg
- __MACOSX/Figure 1 -revised/1E - Western blot/._NELFC(Ponceau S).jpg
- Figure 1 -revised/1E - Western blot/Pol II(Chemiluminescence).jpg
- __MACOSX/Figure 1 -revised/1E - Western blot/._Pol II(Chemiluminescence).jpg
- Figure 1 -revised/1E - Western blot/NELFA(Ponceau S).jpg
- __MACOSX/Figure 1 -revised/1E - Western blot/._NELFA(Ponceau S).jpg
