# Supplementary material for: NELF prevents transcriptional readthrough into DNA replication zones in cancer cells
Source: EMBO Rep. 2026 Feb 20;27(7):1720–58. doi: 10.1038/s44319-026-00700-z (PMC13076867; doi:10.1038/s44319-026-00700-z)
Supplement: Supplementary file 5 — Source data Fig. 2 [file 44319_2026_700_MOESM5_ESM.zip]

Archive with 28 entries (26 files):
- Figure 2/
- __MACOSX/._Figure 2
- Figure 2/.DS_Store
- __MACOSX/Figure 2/._.DS_Store
- Figure 2/2B - Western blot/
- __MACOSX/Figure 2/._2B - Western blot
- Figure 2/2B - Western blot/NELFA(Chemiluminescence).jpg
- __MACOSX/Figure 2/2B - Western blot/._NELFA(Chemiluminescence).jpg
- Figure 2/2B - Western blot/.DS_Store
- __MACOSX/Figure 2/2B - Western blot/._.DS_Store
- Figure 2/2B - Western blot/NELFC TUB(Ponceau S).jpg
- __MACOSX/Figure 2/2B - Western blot/._NELFC TUB(Ponceau S).jpg
- Figure 2/2B - Western blot/P21(Ponceau S).jpg
- __MACOSX/Figure 2/2B - Western blot/._P21(Ponceau S).jpg
- Figure 2/2B - Western blot/P21(Chemiluminescence).jpg
- __MACOSX/Figure 2/2B - Western blot/._P21(Chemiluminescence).jpg
- Figure 2/2B - Western blot/NELFC TUB(Chemiluminescence).jpg
- __MACOSX/Figure 2/2B - Western blot/._NELFC TUB(Chemiluminescence).jpg
- Figure 2/2B - Western blot/NELFB NELFE(Chemiluminescence).jpg
- __MACOSX/Figure 2/2B - Western blot/._NELFB NELFE(Chemiluminescence).jpg
- Figure 2/2B - Western blot/P57(Ponceau S).jpg
- __MACOSX/Figure 2/2B - Western blot/._P57(Ponceau S).jpg
- Figure 2/2B - Western blot/P57(Chemiluminescence).jpg
- __MACOSX/Figure 2/2B - Western blot/._P57(Chemiluminescence).jpg
- Figure 2/2B - Western blot/NELFB NELFE(Ponceau S).jpg
- __MACOSX/Figure 2/2B - Western blot/._NELFB NELFE(Ponceau S).jpg
- Figure 2/2B - Western blot/NELFA(Ponceau S).jpg
- __MACOSX/Figure 2/2B - Western blot/._NELFA(Ponceau S).jpg
